# Supplementary material for: Automated Assessment of the Quality of Phonocardographic Recordings through Signal-to-Noise Ratio for Home Monitoring Applications
Source: Sensors (Basel). 2021 Oct 30;21(21):7246. doi: 10.3390/s21217246 (PMC8588421; doi:10.3390/s21217246)
Supplement: Supplementary file 1 [file sensors-21-07246-s001.zip]

Archive with 1 entries (1 files):
- signals.mat
